# Supplementary material for: New, Low–Molecular Weight Chemical Compounds Inhibiting Biological Activity of Interleukin 15
Source: Molecules. 2023 Mar 1;28(5):2287. doi: 10.3390/molecules28052287 (PMC10005041; doi:10.3390/molecules28052287)
Supplement: Supplementary file 1 [file molecules-28-02287-s001.zip]

Archive with 1 entries (1 files):
- molecules-2205594-supplementary.pdf
